# Supplementary material for: Efficacy of Varenicline in the Treatment of Alcohol Dependence: An Updated Meta-Analysis and Meta-Regression
Source: Int J Environ Res Public Health. 2023 Feb 24;20(5):4091. doi: 10.3390/ijerph20054091 (PMC10001935; doi:10.3390/ijerph20054091)
Supplement: Supplementary file 1 [file ijerph-20-04091-s001.zip]

Archive with 1 entries (1 files):
- ijerph-2196138-supplementary.pdf
